# Supplementary material for: An Early Predictive Scoring Model for In-Hospital Cardiac Arrest of Emergent Hemodialysis Patients
Source: J Clin Med. 2021 Jul 22;10(15):3241. doi: 10.3390/jcm10153241 (PMC8347203; doi:10.3390/jcm10153241)
Supplement: Supplementary file 1 [file jcm-10-03241-s001.zip]

Archive with 1 entries (1 files):
- jcm-1264076-supplementary.pdf
